# Supplementary material for: Nonresolving Neuroinflammation Regulates Axon Regeneration in Chronic Spinal Cord Injury
Source: J Neurosci. 2024 Nov 7;45(1):e1017242024. doi: 10.1523/JNEUROSCI.1017-24.2024 (PMC11694396; doi:10.1523/JNEUROSCI.1017-24.2024)
Supplement: Table 1-1 — Gene names, p values, means, standard deviations, and sample sizes for transcripts used from the Nanostring Neuropathology panel in Figuers 2-5. *Note: NA = RNA counts too low to assess, not included in the analysis. Naive vs Chronic SCI was assessed in a separate batch of Nanostring assessments from the Chronic SCI vs PLX and Repop groups. Chronic SCI mice from the PLX-depletion experiments were assessed with PLX and Repop groups on a separate Nanostring panel together at a different time. Variability between Chronic SCI conditions is due to performing the experiments at different times and running on Nanostring in different batches/cohorts. Comparisons of mRNA counts should only be performed between other groups within their respective experiments. All mean mRNA counts are provided prior to Log2 transformation. p = results from T-Tests before FDR correction. q = corrected p value after FDR correction. Download Table 1-1, XLS file. [file jneuro-45-e1017242024-s001.xls]

## Sheet: Table 1 (2)
Table 1.									Naïve vs Chronic SCI						Macrophage Depletion and Repopulation with PLX-5622
Gene	Naïve vs Chronic SCI		Chronic vs PLX		Chronic vs Repop				Naive			Chronic			Chronic			PLX			Repop
ID	p	q	p	q	p	q			Mean	SD	N	Mean	SD	N	Mean	SD	N	Mean	SD	N	Mean	SD	N
Adra2a	0.001301	0.00197	0.079393	0.408921	0.000498	0.007763			449.07	49.457	6	612.485	72.6918	6	329.003	38.8919	6	374.48	42.2107	6	477.05	30.4498	4
Amigo1	1.3e-05	5.3e-05	0.158052	0.531695	0.000956	0.009946			279.44	31.1683	6	148.988	22.7945	6	79.16	11.6159	6	90.1333	13.2975	6	129.412	22.4126	4
Ap3m2	0.019694	0.023633	0.523001	0.832532	0.039122	0.079426			144.898	13.1062	6	120.313	16.4832	6	78.9067	16.7855	6	72.8533	28.5581	6	103.037	7.87789	4
Apoe	<0.000001	<0.000001	0.00016	0.001918	0.681539	0.718378			6271.07	343.67	6	41618.9	8135.45	6	24298.9	4709.82	6	14455.4	1288.62	6	26150.2	6358.14	4
App	0.014747	0.017963	0.955823	0.983603	0.00274	0.018239			8549.18	657.532	6	7651.02	339.491	6	4680.76	550.951	6	4646.38	218.971	6	6061.47	330.246	4
Arc	0.00012	0.000303	0.087393	0.413131	0.031998	0.073723			90.165	8.73133	6	55.1317	9.87178	6	27.3867	9.23917	6	41.9417	18.6349	6	41.165	5.20323	4
Atcay	0.000102	0.000267	0.480245	0.82193	0.157115	0.209487			819.535	44.2484	6	315.993	103.535	6	165.418	57.3869	6	183.76	38.0045	6	245.385	91.2314	4
Bdnf	0.053901	0.06022	#N/A	#N/A	#N/A	#N/A			47.1133	7.05096	6	36.6383	8.69612	6	#N/A	#N/A	#N/A	#N/A	#N/A	#N/A	#N/A	#N/A	#N/A
C1qa	<0.000001	<0.000001	<0.000001	<0.000001	0.945715	0.970248			514.455	41.5281	6	5842.27	530.9	6	2981.84	334.712	6	1015.58	112.089	6	3005.67	716.528	4
C1qb	<0.000001	<0.000001	8e-06	0.000117	0.352312	0.399974			662.983	54.889	6	6007.38	635.354	6	2923.84	558.413	6	1242.6	181.896	6	3399.14	864.545	4
C1qc	<0.000001	<0.000001	<0.000001	6e-06	0.558133	0.600475			556.362	30.1587	6	5990.25	586.798	6	2570.69	199.696	6	1015.52	170.67	6	2770.64	638.584	4
C3	<0.000001	<0.000001	0.009642	0.079167	0.688601	0.720951			1063.23	109.361	6	9573.47	1880.55	6	5070.62	956.425	6	3766.4	406.805	6	5321.33	981.19	4
C4a	<0.000001	<0.000001	0.580613	0.835387	0.189844	0.242752			25.2133	2.91746	6	97.855	6.99287	6	51.825	10.2884	6	48.53	14.4318	6	66.6325	20.3771	4
Cacna1a	0.002536	0.003542	0.830976	0.971201	0.039822	0.079426			337.057	40.0502	6	229.743	44.7988	6	115.892	25.0554	6	111.973	17.8988	6	152.295	12.487	4
Cacna1b	5.6e-05	0.000177	0.531055	0.835387	0.011191	0.045941			94.085	11.2938	6	50.925	9.35894	6	26.695	7.53543	6	30.7333	10.9826	6	43.7625	7.42469	4
Cacnb4	0.000194	0.000422	0.940956	0.983603	0.010208	0.044234			394.482	49.0001	6	172.448	48.564	6	81.0083	27.1828	6	93.7333	45.894	6	152.493	41.0382	4
Cadm3	0.000903	0.001407	0.209325	0.570699	0.00609	0.033821			1048.07	151.713	6	577.587	140.671	6	282.813	58.5985	6	336.978	67.1764	6	481.82	99.851	4
Calb1	0.000264	0.000508	0.975978	0.983603	0.035556	0.074955			319.34	41.784	6	138.912	42.6808	6	71.2883	23.8379	6	77.5533	34.0829	6	118.972	30.6496	4
Calb2	0.000245	0.000491	0.563462	0.835387	0.380727	0.424239			1829.45	101.937	6	661.327	248.734	6	400.428	133.807	6	438.205	100.902	6	484.058	126.98	4
Camk2b	2.5e-05	9.4e-05	0.499867	0.829567	0.248363	0.302692			298.587	20.8041	6	139.958	29.3779	6	77.0183	21.3064	6	85.5783	21.0866	6	99.205	28.7458	4
Ccl12	1.3e-05	5.3e-05	5e-06	8.2e-05	0.031918	0.073723			28.0567	8.49263	6	121.362	46.4564	6	68.2383	23.6974	6	20	0	6	109.93	26.1514	4
Ccl5	<0.000001	2e-06	0.798113	0.950424	0.04966	0.09268			22.5567	5.24098	6	100.69	23.7453	6	44.21	13.8427	6	42.0483	15.8494	6	81.6	31.4713	4
Ccr2	0.0001	0.000265	0.415329	0.759296	0.040222	0.079426			34.375	8.5771	6	117.988	43.968	6	55.6917	24.2438	6	42.5967	13.7281	6	103.165	25.1185	4
Ccr5	0.000207	0.00043	#N/A	#N/A	#N/A	#N/A			24.08	1.70241	6	50.5033	15.3851	6	#N/A	#N/A	#N/A	#N/A	#N/A	#N/A	#N/A	#N/A	#N/A
Cd33	<0.000001	<0.000001	0.002147	0.022324	0.283453	0.335355			52.1683	11.0042	6	171.898	12.9815	6	100.482	16.4079	6	48.61	16.6833	6	111.802	13.5272	4
Cd40	0.007132	0.009318	#N/A	#N/A	#N/A	#N/A			20.8983	1.94351	6	28.5733	5.50575	6	#N/A	#N/A	#N/A	#N/A	#N/A	#N/A	#N/A	#N/A	#N/A
Cd68	<0.000001	<0.000001	<0.000001	1.6e-05	0.971178	0.977444			97.8367	10.8226	6	2311.79	172.798	6	1270.74	110.417	6	717.088	68.5491	6	1286.91	240.345	4
Cd9	<0.000001	<0.000001	0.019556	0.127115	0.000397	0.006876			1106.96	284.845	6	5684.73	268.342	6	2470.62	265.901	6	2088.92	232.359	6	3636.95	406.394	4
Cdk5	0.000266	0.000508	0.93537	0.983603	0.021185	0.064177			353.912	54.3695	6	224.745	29.2949	6	129.873	23.1484	6	130.537	20.8795	6	184.933	39.8095	4
Cdk5r1	0.000536	0.000905	0.257743	0.600119	0.021397	0.064177			443.342	41.1658	6	241.112	61.9523	6	117.643	25.2318	6	138.422	28.6896	6	178.423	37.2228	4
Chl1	<0.000001	<0.000001	0.017254	0.117028	0.015014	0.055765			363.312	29.9058	6	661.162	40.4936	6	317.245	37.5566	6	265.197	24.1091	6	403.152	47.8119	4
Chrna7	0.000266	0.000508	0.20941	0.570699	0.00888	0.03958			260.497	27.8163	6	134.537	34.8601	6	63.1567	15.3437	6	76.3983	15.6696	6	115.343	28.7929	4
Clu	<0.000001	<0.000001	0.214952	0.570699	0.006152	0.033821			10980	501.058	6	31681.8	3094.29	6	15009.7	2724.1	6	17108	3161.02	6	21579.6	2492.72	4
Cnr1	6e-05	0.000186	0.484728	0.82193	0.004102	0.024611			165.23	11.0557	6	91.9517	17.9773	6	42.625	6.34737	6	53.3683	20.0221	6	64.625	11.6465	4
Cntf	0.088235	0.096581	0.223572	0.570699	0.013057	0.049734			26.565	3.37671	6	34.46	8.29847	6	22.075	5.03873	6	25.395	4.59194	6	30.685	3.17996	4
Cntn1	0.150177	0.163279	0.896567	0.97128	0.042321	0.081506			4137.82	295.269	6	3715.72	604.605	6	2021.12	302.546	6	1988.76	228.515	6	2498.39	211.237	4
Cntn4	0.000137	0.000336	0.585337	0.835387	0.079994	0.119991			277.198	28.0649	6	154.802	31.0925	6	69.3817	21.1547	6	76.3983	20.3876	6	97.31	21.3844	4
Col4a1	0.001728	0.002521	0.166484	0.531695	0.035514	0.074955			37.435	10.7985	6	112.298	48.1266	6	58.2467	23.133	6	77.3267	22.6298	6	94.8	15.5307	4
Col4a2	0.003152	0.004327	0.348335	0.705717	0.052515	0.094165			102.645	33.2057	6	308.35	145.621	6	162.692	72.3716	6	188.217	45.3745	6	272.01	57.8776	4
Cplx1	0.000154	0.000366	0.974778	0.983603	0.260532	0.315062			1747.07	68.6255	6	701.938	228.755	6	442.638	156.875	6	425.767	95.7508	6	565.75	119.025	4
Csf1	<0.000001	<0.000001	0.177882	0.554993	0.021468	0.064177			248.165	15.9195	6	589.613	28.2636	6	288.235	43.7206	6	255.125	28.5708	6	372.858	38.9881	4
Csf1r	<0.000001	<0.000001	<0.000001	3e-06	0.215824	0.269763			593.587	39.8768	6	1840.44	263.973	6	774.328	109.307	6	267.665	32.5479	6	874.5	120.832	4
Csf2rb	1.8e-05	7e-05	0.036851	0.221108	0.587667	0.623647			20.04	0.0979796	6	55.4233	16.0188	6	37.3383	16.0541	6	22.5917	3.30123	6	40.0425	7.84988	4
CSPG4	5.1e-05	0.000166	0.250441	0.600119	0.040104	0.079426			48.2667	8.14729	6	113.573	26.4816	6	67.05	19.4649	6	52.31	17.1386	6	97.44	8.37349	4
Ctse	0.000434	0.000765	0.965562	0.983603	0.003039	0.018962			24.9467	12.1168	6	59.31	11.4709	6	22.785	3.40434	6	22.8467	3.22336	6	54.2275	28.1278	4
Cx3cl1	0.164741	0.176741	0.690097	0.889712	0.000396	0.006876			175.867	24.4757	6	154.947	21.6801	6	303.747	30.2793	6	316.97	53.6985	6	411.4	16.7625	4
Cx3cr1	<0.000001	<0.000001	<0.000001	<0.000001	0.020356	0.064177			378.088	26.3337	6	1439.33	249.328	6	715.188	90.509	6	229.667	25.699	6	910.715	121.772	4
Cxcl10	8.7e-05	0.000246	0.167007	0.531695	0.102983	0.146049			24.3383	6.15291	6	62.5433	15.4853	6	41.9167	8.84172	6	33.3067	12.3669	6	60.6625	21.6946	4
Cxcl12	2.9e-05	0.000106	0.773475	0.938054	0.031233	0.073723			492.738	136.104	6	1596.75	469.209	6	867.928	269.373	6	887.542	178.013	6	1352.53	305.899	4
Cxcl16	<0.000001	4e-06	0.273013	0.617246	0.031047	0.073723			91.4767	48.6147	6	885.127	179.244	6	474.27	74.6399	6	420.218	112.294	6	682.977	192.5	4
Cxcr4	<0.000001	<0.000001	0.715239	0.907132	0.151781	0.205894			50.7383	15.8583	6	323.39	34.5835	6	165.89	44.1186	6	170.227	25.4085	6	235.23	97.2237	4
Cybb	<0.000001	2e-06	0.000138	0.001798	0.998455	0.998455			44.1533	27.0459	6	780.597	81.3989	6	475.378	39.0075	6	243.967	61.3752	6	498.123	198.36	4
Dcx	0.029934	0.035397	#N/A	#N/A	#N/A	#N/A			34.7633	4.70391	6	27.9433	4.40783	6	#N/A	#N/A	#N/A	#N/A	#N/A	#N/A	#N/A	#N/A	#N/A
Dlg4	0.000338	0.000622	0.629532	0.858316	0.089803	0.130928			1014.83	109.685	6	476.385	135.888	6	249.398	56.0604	6	266.563	55.4742	6	324.77	55.3724	4
Efna1	0.001966	0.002833	0.015015	0.106472	0.000108	0.002802			114.633	19.7021	6	175.465	33.7474	6	76.8983	15.9965	6	97.255	8.21883	6	165.045	21.7372	4
Efna5	0.211038	0.220568	0.570231	0.835387	0.00257	0.018221			176.107	24.3392	6	156.468	26.6877	6	98.9333	13.7978	6	102.595	10.2744	6	142.678	19.0242	4
Efnb3	0.000439	0.000765	0.251024	0.600119	0.030866	0.073723			1384.02	150.497	6	838.593	166.667	6	482.875	82.3032	6	531.317	49.8362	6	653.697	106.174	4
Egf	0.00301	0.004168	0.40969	0.759296	0.577647	0.617212			24.4117	1.9782	6	37.3217	9.63724	6	26.3467	5.38738	6	23.81	3.9502	6	24.27	3.4134	4
Egfl7	6.2e-05	0.000189	0.012072	0.094164	5.5e-05	0.002802			415.975	31.8959	6	284.65	34.874	6	162.572	18.5614	6	201.357	24.6866	6	280.717	28.0338	4
Epha2	0.181287	0.193214	#N/A	#N/A	#N/A	#N/A			21.73	3.53636	6	25.4517	5.43848	6	#N/A	#N/A	#N/A	#N/A	#N/A	#N/A	#N/A	#N/A	#N/A
Epha3	0.001976	0.002833	0.997172	0.997172	0.056894	0.099725			24.4	6.90674	6	56.4933	21.8277	6	32.855	19.725	6	31.02	13.7454	6	53.0775	5.84066	4
Epha4	0.196254	0.206449	0.867757	0.97128	0.024659	0.069942			79.0917	13.8838	6	90.3633	14.2328	6	52.2267	9.17404	6	53.8067	19.5001	6	66.925	5.80499	4
Epha5	0.001316	0.001973	0.939488	0.983603	0.18416	0.23743			484.343	20.0674	6	321.305	73.8221	6	162.518	31.0731	6	159.307	14.9692	6	197.312	39.9974	4
Epha6	8.8e-05	0.000246	#N/A	#N/A	#N/A	#N/A			79.54	9.86321	6	43.23	7.89543	6	#N/A	#N/A	#N/A	#N/A	#N/A	#N/A	#N/A	#N/A	#N/A
Epha7	0.036995	0.043116	0.418586	0.759296	0.051927	0.094165			98.195	14.6231	6	119.615	16.4682	6	72.3017	17.3061	6	64.1733	29.6702	6	93.1575	7.15942	4
Esam	0.04469	0.051345	0.632733	0.858316	0.021804	0.064177			138.797	21.4442	6	169.297	22.9746	6	89.8917	24.9938	6	92.9117	10.2558	6	132.567	8.34544	4
Fcrls	<0.000001	<0.000001	5e-06	8.2e-05	0.330446	0.379041			80.6817	9.40987	6	893.862	97.4231	6	331.173	54.3414	6	131.993	24.3455	6	367.99	58.0509	4
Fgf12	4.3e-05	0.000146	0.292448	0.636673	0.007536	0.034576			1767.45	51.1185	6	703.83	200.451	6	341.048	95.2659	6	420.35	120.007	6	650.2	156.622	4
Fgf14	0.000169	0.000382	0.576647	0.835387	0.819894	0.847043			175.747	16.6297	6	103.482	19.7511	6	68.455	18.5209	6	62.5367	25.1545	6	69.69	13.7366	4
Fgf2	<0.000001	<0.000001	0.03521	0.219709	0.174339	0.228545			70.555	7.18124	6	275.913	18.2973	6	143.233	10.1816	6	127.475	11.7457	6	160.045	23.8306	4
Frmpd4	0.000922	0.001423	0.413286	0.759296	0.000716	0.009199			123.415	8.18785	6	85.1233	14.9002	6	64.3867	6.14837	6	58.2417	19.8727	6	93.855	11.6664	4
Gabrg2	0.00017	0.000382	0.895366	0.97128	0.218634	0.270689			371.895	30.5537	6	179.427	52.4563	6	104.02	35.2117	6	99.5333	25.768	6	135.137	34.9883	4
Gad2	0.000667	0.001092	0.586424	0.835387	0.035096	0.074955			770.535	59.6166	6	411.5	116.154	6	200.162	42.5001	6	212.928	38.5678	6	288.822	59.9195	4
Gdnf	0.012997	0.015951	#N/A	#N/A	#N/A	#N/A			20.0667	0.163299	6	30.3617	9.79864	6	#N/A	#N/A	#N/A	#N/A	#N/A	#N/A	#N/A	#N/A	#N/A
Glrb	1e-06	6e-06	0.158074	0.531695	0.006905	0.034404			3409.38	171.303	6	1716.04	254.805	6	954.042	147.773	6	1099	155.029	6	1385.09	203.962	4
Gnao1	0.011728	0.014503	0.278665	0.621026	0.032883	0.073723			1084.91	30.1291	6	828.718	168.443	6	449.885	86.3291	6	511.235	83.7855	6	645.215	139.167	4
Gpr84	0.000195	0.000422	#N/A	#N/A	#N/A	#N/A			20.8817	1.65762	6	40.9317	11.3297	6	#N/A	#N/A	#N/A	#N/A	#N/A	#N/A	#N/A	#N/A	#N/A
Gria1	0.008503	0.010762	0.785318	0.942381	0.202683	0.257061			389.638	17.7375	6	286.315	63.8793	6	140.377	36.9584	6	141.467	15.2291	6	175.35	42.5972	4
Gria2	0.003196	0.004351	0.895021	0.97128	0.283762	0.335355			535.16	24.9375	6	320.122	95.8784	6	158.613	52.2671	6	156.657	29.4406	6	194.315	42.5928	4
Gria3	0.000469	0.000808	0.078692	0.408921	0.002543	0.018221			794.892	68.6908	6	565.677	75.5285	6	295.797	42.6954	6	334.532	21.147	6	414.173	22.1405	4
Gria4	1.1e-05	5.1e-05	0.515475	0.832532	0.060618	0.102786			902.307	85.3155	6	402.907	80.4717	6	223.908	59.9709	6	247.575	58.1994	6	327.118	76.762	4
Grin1	0.006235	0.008279	0.615602	0.849858	0.024631	0.069942			218.155	31.2374	6	126.907	36.6042	6	54.0433	15.6037	6	67.575	28.7491	6	86.7825	20.3608	4
Grin2a	0.007198	0.009328	0.086913	0.413131	0.399236	0.441708			62.97	11.7591	6	38.95	10.0139	6	25.25	4.57532	6	21.33	1.81002	6	28.085	5.02403	4
Grin2b	0.016275	0.019675	0.600994	0.84464	0.353823	0.399974			153.222	30.6776	6	104.512	22.5098	6	59.0267	17.2949	6	54.1883	21.9726	6	67.905	8.66403	4
Grin2c	0.002448	0.003449	#N/A	#N/A	#N/A	#N/A			43.2083	2.84299	6	34.8583	3.83258	6	#N/A	#N/A	#N/A	#N/A	#N/A	#N/A	#N/A	#N/A	#N/A
Grin2d	0.000204	0.000429	0.886825	0.97128	0.329278	0.379041			94.4467	5.5235	6	60.485	12.151	6	27.9433	10.0229	6	28.035	6.66213	6	32.8425	6.89797	4
Grm1	0.000707	0.001134	0.297291	0.636673	0.166258	0.219798			95.17	15.7058	6	57.1117	10.6271	6	36.655	7.971	6	31.4767	9.56553	6	44.8475	8.03974	4
Grm5	0.002051	0.002914	0.255253	0.600119	0.082115	0.121999			330.998	54.3945	6	184	46.5355	6	80.89	21.3699	6	98.7283	25.8223	6	116.293	27.9683	4
Hcn1	0.000815	0.001282	0.115889	0.502185	0.007204	0.034404			542.602	82.506	6	320.705	65.8462	6	142.715	37.4219	6	178.765	35.9637	6	247.232	51.46	4
Hgf	<0.000001	4e-06	0.202123	0.570699	0.03197	0.073723			23.575	5.31448	6	94.22	22.5701	6	58.205	11.8869	6	46.8817	16.6224	6	86.4075	22.839	4
Homer1	0.008237	0.010554	0.19208	0.570699	0.027146	0.073036			218.018	25.3661	6	164.922	28.8778	6	86.1067	16.2514	6	98.6667	15.5809	6	121.397	23.2652	4
Htr5a	0.001502	0.002212	#N/A	#N/A	#N/A	#N/A			50.0883	9.6515	6	30.8033	5.63162	6	#N/A	#N/A	#N/A	#N/A	#N/A	#N/A	#N/A	#N/A	#N/A
Icam1	<0.000001	<0.000001	0.342194	0.702397	0.076374	0.117963			21.5267	2.88781	6	112.107	28.5787	6	49.6817	18.0916	6	38.4033	13.4779	6	76.56	13.6726	4
Icam2	0.381419	0.388615	0.570029	0.835387	0.138061	0.188925			73.835	14.0188	6	65.86	24.3777	6	48.215	13.6541	6	43.43	13.7328	6	61.4625	6.95998	4
Igf1	0.000423	0.000753	0.614721	0.849858	0.032659	0.073723			275.197	200.421	6	1618.39	813.689	6	780.31	423.733	6	798.838	159.052	6	1287.63	194.31	4
Irf8	<0.000001	<0.000001	0.01318	0.09791	0.11474	0.161256			40.26	5.41094	6	197.972	11.318	6	90.2783	10.6403	6	53.2933	19.1259	6	104.665	15.4937	4
Islr2	0.053447	0.060128	#N/A	#N/A	#N/A	#N/A			30.2883	10.3853	6	45.27	13.7261	6	#N/A	#N/A	#N/A	#N/A	#N/A	#N/A	#N/A	#N/A	#N/A
Itga5	<0.000001	3e-06	0.51814	0.832532	0.232196	0.285217			23.0617	3.63542	6	78.3233	17.5246	6	49.17	10.6858	6	45.1917	15.2224	6	56.3175	6.22424	4
Itga7	0.184896	0.195772	0.481696	0.82193	0.034393	0.074955			63.635	11.0947	6	70.5783	7.05701	6	32.3	13.2573	6	36.6883	10.7768	6	54.8825	12.8131	4
Itgal	3.8e-05	0.000133	0.007876	0.06826	0.096131	0.138856			21.7567	2.6487	6	48.2167	12.4351	6	34.4183	4.18784	6	25.5683	4.82247	6	38.5175	1.64372	4
itgam	<0.000001	<0.000001	<0.000001	<0.000001	0.957809	0.970248			113.118	15.5959	6	544.56	34.4816	6	284.65	35.8854	6	101.953	7.92481	6	289.935	66.069	4
Itgax	<0.000001	<0.000001	0.004414	0.043038	0.548202	0.593885			21.1867	2.90673	6	88.3567	14.9208	6	41.8967	7.47139	6	27.785	5.18898	6	38.715	6.78825	4
Jam3	0.948711	0.948711	0.156284	0.531695	0.001411	0.013758			1054.05	129.872	6	1051.9	45.7697	6	473.265	63.3557	6	523.023	51.55	6	663.08	41.0054	4
Katna1	4e-05	0.000139	0.415632	0.759296	0.000576	0.008175			86.6883	7.75334	6	125.633	10.9679	6	57.785	7.02877	6	52.375	18.7354	6	85.435	7.57053	4
Kcna1	0.000986	0.001506	0.226816	0.570699	0.00208	0.017493			1658.57	198.194	6	1057.56	248.578	6	547.522	97.6364	6	601.497	61.0023	6	822.06	88.3322	4
Kcnb1	0.701844	0.706204	0.84515	0.971201	6.5e-05	0.002802			107.555	14.8634	6	104.335	24.083	6	50.7833	6.01673	6	57.4433	21.2923	6	82.69	5.62386	4
L1cam	0.315079	0.323055	0.070346	0.391929	0.002403	0.018221			160.098	34.404	6	139.352	23.3292	6	97.2217	20.0936	6	115.94	11.7276	6	153.567	9.59732	4
Lama2	6.6e-05	0.000197	0.239173	0.592238	0.018583	0.060396			105.838	37.2015	6	417.355	151.742	6	197.168	85.1052	6	249.172	92.368	6	345.087	33.0088	4
Lamb2	0.000156	0.000366	0.675836	0.878901	0.06372	0.104635			149.397	66.8591	6	630.528	271.604	6	340.393	152.003	6	365.747	145.905	6	531.735	102.246	4
Lif	0.008274	0.010554	#N/A	#N/A	#N/A	#N/A			21.1383	2.78834	6	33.1783	8.94641	6	#N/A	#N/A	#N/A	#N/A	#N/A	#N/A	#N/A	#N/A	#N/A
Lrrc4	8.5e-05	0.000246	0.672657	0.878901	0.079278	0.119991			179.07	14.058	6	100.805	21.0177	6	57.43	17.9024	6	53.7033	16.8481	6	80.6475	17.9274	4
Map2	0.000246	0.000491	0.33591	0.698692	0.073905	0.116457			4527.43	367.295	6	2326.3	608.567	6	996.897	300.116	6	1160.91	273.597	6	1410.95	265.952	4
Mapt	0.010015	0.012481	0.775698	0.938054	0.027155	0.073036			743.713	23.767	6	586.04	105.432	6	310.355	54.3419	6	316.685	41.6022	6	425.355	67.7754	4
Mmp12	<0.000001	<0.000001	0.130041	0.507161	0.373895	0.419623			20	0	6	833.403	178.43	6	493.545	105.214	6	393.163	130.703	6	659.635	360.285	4
Mmp14	1.3e-05	5.3e-05	0.563455	0.835387	0.016011	0.058087			241.652	55.2152	6	900.925	299.532	6	522.99	165.536	6	566.593	153.807	6	896.347	205.425	4
Mmp16	0.248865	0.258437	0.302012	0.636673	0.002806	0.018239			97.6733	6.79733	6	92.2317	8.64297	6	60.5183	5.39295	6	52.6333	17.1706	6	75.2525	5.18515	4
Mmp19	<0.000001	2e-06	0.765566	0.938054	0.067019	0.107782			26.9167	5.51697	6	110.038	22.1719	6	53.8183	13.255	6	52.6567	17.3012	6	70.2725	7.87978	4
Mmp2	0.00139	0.002067	0.725179	0.912323	0.0688	0.109519			49.6817	18.5252	6	181.622	99.2143	6	112.268	53.3515	6	111.198	17.9545	6	176.435	34.3237	4
Mmp24	0.065572	0.072758	#N/A	#N/A	#N/A	#N/A			44.095	8.43002	6	35.1033	5.75952	6	#N/A	#N/A	#N/A	#N/A	#N/A	#N/A	#N/A	#N/A	#N/A
Mmp9	0.6313	0.639191	0.577521	0.835387	0.05976	0.102445			74.6067	27.5917	6	80.38	20.9308	6	32.5067	11.6276	6	28.4783	7.35811	6	47.12	5.39261	4
Ncam1	0.313704	0.323055	0.540898	0.835387	0.000826	0.009199			2048.95	140.053	6	2169.94	225.091	6	1065.54	90.1535	6	1035.19	69.2545	6	1399.96	106.736	4
Nefh	0.000493	0.00084	0.400315	0.759296	0.064629	0.105022			4765.3	815.497	6	2115.11	643.632	6	1217.57	349.328	6	1486.63	426.485	6	1937.28	555.065	4
Nefl	0.000158	0.000366	0.746714	0.931899	0.049905	0.09268			3029.22	112.41	6	1328.38	379.019	6	573.04	149.605	6	608.485	158.077	6	890.293	225.88	4
Negr1	0.000125	0.000312	0.812013	0.959651	0.063126	0.104635			841.71	65.2556	6	478.417	96.3987	6	251.522	53.7808	6	255.127	33.4758	6	351.42	91.2819	4
Neo1	0.050019	0.056665	0.127979	0.507161	0.001874	0.0172			308.977	26.3938	6	355.562	45.3016	6	199.158	26.7464	6	224.812	28.5437	6	288.642	36.4581	4
Nf1	0.039268	0.045438	0.09308	0.427075	0.000346	0.006876			440.855	23.5777	6	398.657	35.8654	6	306.887	24.5297	6	330.563	17.8716	6	407.145	22.9902	4
Ngf	0.005572	0.00746	0.47735	0.82193	0.32155	0.377156			20.6767	1.04922	6	52.085	29.4828	6	30.8317	16.1534	6	24.555	5.62049	6	37.7475	10.5723	4
NPTN	2e-06	1.1e-05	0.435583	0.781046	2.2e-05	0.002802			4400.15	100.135	6	3018.39	275.049	6	1366.87	116.409	6	1303.16	158.038	6	2047.79	91.5096	4
Nrg1	0.000117	0.0003	0.224526	0.570699	0.013071	0.049734			654.292	50.344	6	338.21	71.8782	6	154.363	32.6567	6	189.185	45.2326	6	240.625	53.4755	4
Nrxn1	0.000341	0.000622	0.908161	0.977056	0.007128	0.034404			621.348	24.3907	6	366.898	84.0812	6	175.285	32.1719	6	178.465	38.3351	6	262.29	36.9047	4
Ntng1	0.000595	0.000994	0.666827	0.878901	0.000819	0.009199			144.968	14.3665	6	92.5983	17.5918	6	45.145	6.79031	6	52.4983	18.0522	6	69.3225	5.63277	4
P2ry12	0.036531	0.042885	<0.000001	<0.000001	8.4e-05	0.002802			173.337	20.5324	6	145.672	19.138	6	63.5067	5.49065	6	20.8583	1.58955	6	88.0225	2.81184	4
Pecam1	0.152261	0.164442	0.161113	0.531695	0.037255	0.077491			161.47	16.0342	6	205.145	61.1431	6	122.918	36.0588	6	147.392	19.5475	6	179.725	21.9909	4
Ppp3ca	2.2e-05	8.3e-05	0.851839	0.971201	0.011132	0.045941			3521.56	106.923	6	2026.72	346.265	6	1144.82	209.066	6	1168.66	203.882	6	1758.33	379.537	4
Prkcg	0.008692	0.010915	0.639716	0.860307	0.007278	0.034404			65.9467	8.15566	6	48.0867	9.37035	6	23.9217	4.36127	6	25.3733	5.48101	6	37.5625	7.97662	4
Ptprn2	0.000646	0.001067	0.355742	0.711484	0.087038	0.128094			664.073	72.2654	6	357.218	97.13	6	185.077	59.5157	6	212.913	42.5921	6	276.202	70.7812	4
Rab3a	7.6e-05	0.000223	0.186864	0.570699	0.029462	0.073723			7213.87	223.59	6	2673.24	878.284	6	1241.16	358.462	6	1585.71	386.112	6	2031.64	505.983	4
Scn1a	0.000297	0.000554	0.298084	0.636673	0.0449	0.085419			1999.8	267.332	6	908.45	264.561	6	405.055	136.109	6	482.952	118.344	6	621.842	122.144	4
Scn2a1	0.006413	0.008446	0.381505	0.753352	0.11775	0.164008			382.438	54.3413	6	237.957	64.1433	6	128.602	35.5718	6	143.07	22.021	6	169.077	24.7139	4
Shank2	0.000203	0.000429	#N/A	#N/A	#N/A	#N/A			92.1217	5.0301	6	50.595	12.6545	6	#N/A	#N/A	#N/A	#N/A	#N/A	#N/A	#N/A	#N/A	#N/A
Shh	0.066209	0.072965	0.699518	0.894465	0.062776	0.104635			48.9883	9.59293	6	37.88	9.32427	6	25.955	9.62294	6	29.1633	13.2866	6	35.395	3.11915	4
Slc12a5	0.000296	0.000554	0.852914	0.971201	0.074824	0.116725			2171.22	295.466	6	914.392	288.899	6	456.498	131.994	6	467.673	115.499	6	681.102	176.876	4
Slc17a6	9.8e-05	0.000265	0.224028	0.570699	0.030451	0.073723			1198.86	75.007	6	463.895	149.416	6	221.892	65.1688	6	281.603	76.3644	6	374.595	105.303	4
Slc1a2	0.027441	0.032687	0.589055	0.835387	0.216156	0.269763			8872.93	997.386	6	7190.16	1136.09	6	3968.94	608.064	6	4150.78	514.34	6	4534.54	601.738	4
Slc32a1	9.9e-05	0.000265	0.498732	0.829567	0.154535	0.207823			545.587	61.2624	6	234.177	68.2656	6	127.553	43.9555	6	141.267	30.4373	6	182.695	50.5665	4
Slc8a1	0.003719	0.005021	0.963535	0.983603	0.72996	0.759159			498.537	92.5114	6	354.55	26.5363	6	246.208	63.0682	6	244.975	50.8924	6	257.798	54.2556	4
Slc9a6	3e-06	1.2e-05	0.139904	0.531695	0.000103	0.002802			1046.7	65.582	6	735.185	48.6012	6	371.767	37.3865	6	409.425	43.7224	6	606.327	74.1029	4
Snap91	0.000347	0.000625	0.755455	0.935326	0.057642	0.099913			1999.14	142.295	6	928.553	280.904	6	459.205	121.23	6	484.2	126.335	6	673.53	142.59	4
Snca	0.000264	0.000508	0.271758	0.617246	0.017944	0.060396			286.535	28.3352	6	167.472	37.7124	6	72.57	11.9432	6	80.1683	10.9685	6	102.317	18.427	4
Sncb	0.000723	0.001148	0.886432	0.97128	0.053161	0.09424			120.47	11.0506	6	57.0183	18.5835	6	37.625	14.1191	6	38.585	13.2583	6	57.0275	8.84806	4
Synj1	1.7e-05	6.6e-05	0.478331	0.82193	0.017106	0.059867			774.667	71.7798	6	437.668	65.9811	6	238.613	60.495	6	260.307	44.6757	6	378.553	72.0643	4
Syt1	5e-05	0.000165	0.93516	0.983603	0.033081	0.073723			141.21	17.6797	6	70.3683	14.2348	6	45.3383	14.2982	6	47.23	17.3684	6	71.4475	10.1084	4
Syt4	0.000707	0.001134	0.21988	0.570699	0.017269	0.059867			1400.9	120.92	6	726.428	211.118	6	321.578	82.2497	6	388.117	82.2176	6	537.715	134.124	4
Syt7	0.000155	0.000366	0.127111	0.507161	0.002131	0.017493			445.473	37.6269	6	232.208	57.2338	6	113.925	18.2222	6	136.34	24.7208	6	205.155	51.3491	4
Tgfb1	<0.000001	<0.000001	0.007282	0.066824	0.027697	0.073233			111.477	26.7136	6	681.272	126.63	6	384.69	61.1088	6	283.185	44.9287	6	495.805	66.9568	4
Tlr2	<0.000001	<0.000001	0.000847	0.009437	0.95303	0.970248			29.6917	4.23469	6	144.643	14.1934	6	78.9383	10.0762	6	40.5583	11.1837	6	79.045	7.65277	4
Tlr4	<0.000001	<0.000001	0.16035	0.531695	0.126484	0.174615			21.735	2.71067	6	112.07	29.5161	6	59.6133	12.649	6	46.3983	16.0304	6	75.855	16.213	4
Tmem119	1.2e-05	5.3e-05	0.060126	0.347393	0.006287	0.033821			234.048	23.9935	6	545.047	119.139	6	248.803	92.9034	6	170.447	33.4072	6	451.442	34.7803	4
Tnc	0.000236	0.000485	0.676078	0.878901	0.041548	0.081018			118.76	44.7043	6	322.758	83.4937	6	187.073	51.7416	6	173.68	32.6105	6	254.705	12.5511	4
Tnf	0.049823	0.056665	#N/A	#N/A	#N/A	#N/A			22.2183	4.57918	6	30.0733	7.88447	6	#N/A	#N/A	#N/A	#N/A	#N/A	#N/A	#N/A	#N/A	#N/A
Trem2	<0.000001	<0.000001	<0.000001	8e-06	0.483569	0.531244			94.5217	10.2091	6	1215.75	118.476	6	620.578	45.9913	6	282.957	41.395	6	679.155	154.755	4
Vegfa	0.000191	0.000422	0.863605	0.97128	0.077262	0.118165			379.13	25.7691	6	216.858	52.9725	6	140.327	20.2867	6	138.053	14.8649	6	171.537	26.9822	4
Table 2,3,4,5-1. Gene names, p values, means, standard deviations, and sample sizes for transcripts used from the Nanostring Neuropathology panel in Figuers 2-5. *Note: NA = RNA counts too low to assess, not included in the analysis. Naive vs Chronic SCI was assessed in a separate batch of Nanostring assessments from the Chronic SCI vs PLX and Repop groups. Chronic SCI mice from the PLX-depletion…
